# Supplementary material for: Ligand recognition and biased agonism of the D1 dopamine receptor
Source: Nat Commun. 2022 Jun 8;13:3186. doi: 10.1038/s41467-022-30929-w (PMC9177848; doi:10.1038/s41467-022-30929-w)
Supplement: Supplementary file 4 — Source Data [file 41467_2022_30929_MOESM4_ESM.xlsx]

## Sheet: Figure2
Figure2.c The cAMP assay was performed using HEK293 cells that stably express the cAMP GloSensor.
Concentration	WT-1			WT-2			WT-3			D103V-1			D103V-2			D103V-3			S198G-1			S198G-2			S198G-3			S202A-1			S202A-2			S202A-3			N292L-1			N292L-2			N292L-3			F288A-1			F288A-2
1e-05	2138	2204	2350	2462	2332	2204	2058	1880	2437	94	94	80	254	274	238	84	52	20	2056	2480	2786	1174	1112	1116	1763	1431	1705	3874	4370	3980	1116	1204	1188	1897	1709	1651	1432	1564	1688	504	436	454	1245	1087	1229	872	776	642	1367
1e-06	2014	1994	2158	2184	2194	2070	1740	1866	2308	76	82	94	244	276	244	20	16	14	2504	2474	2488	818	956	990	1831	1651	1677	4036	4324	3952	1018	1136	1228	1833	1899	1869	1494	1522	1356	406	294	350	1257	1005	1145	808	822	820	1235
1e-07	1948	1874	2032	1814	1894	1926	2040	2028	2352	106	56	88	202	250	242	44	34	30	1934	2018	2142	672	608	734	1463	1307	1325	3690	4222	4124	1176	1082	1140	1763	1707	1621	662	692	796	192	154	176	663	731	575	543	762	734	1233
1e-08	1796	1772	1540	1706	1818	1578	1976	2088	2332	55	45	53	158	186	196	32	34	18	1150	1206	1204	476	378	364	929	839	1071	2374	3232	2912	978	994	826	1285	1635	1471	234	272	193	64	58	62	245	267	137	497	447	381	927
1e-09	1094	1178	1176	1076	1134	1198	1244	1226	2008	67	29	83	194	166	186	24	32	48	570	524	646	158	208	192	371	393	381	1413	1497	1463	452	394	452	871	555	745	95	113	117	24	28	22	81	93	79	123	147	117	311
1e-10	450	510	428	506	510	424	634	662	956	43	39	49	186	156	222	48	26	28	260	290	274	88	88	98	217	181	229	501	583	527	194	168	136	285	329	323	119	141	127	46	34	24	99	81	85	35	35	43	123
1e-11	214	142	190	142	134	196	274	228	448	49	51	67	220	204	176	46	30	38	210	183	185	78	78	74	235	177	193	269	303	307	108	128	94	113	137	163	89	87	107	12	46	14	69	89	85	59	35	37	63
1e-12	130	120	116	134	132	132	130	214	326	77	125	93	232	214	190	56	38	40	179	183	173	114	116	82	179	161	167	197	281	251	116	106	86	135	145	127	95	113	137	20	12	32	109	99	91	39	25	35	69
Figure2.d
Concentration	WT-1			WT-2			WT-3			D103V-1			D103V-2			D103V-3			S198G-1			S198G-2			S198G-3			S202A-1			S202A-2			S202A-3			N292L-1			N292L-2			N292L-3			F288A-1			F288A-2
1e-05	905784	944564	793550	797818	824875	969453	797183	832751	797095	144898	144003	140303	237916	220461	214134	114251	115518	116734	1186832	1182287	1141283	1218148	1128543	1138049	146034	142628		1053265	981980	1009908	966337	1123504	1031858	887534	817950	781172	672964	677273	621422	308078	307425	327796	472125	443325	439349	1052081	932078	854404	909064
1e-06	765113	860906	772806	673351	715393	777414	835290	784527	653648	151378	148631	150788	227859	219866	205764	89562	103456	117718	728334	777820	739149	752989	682551	728188	83388	89388		937937	909310	905853	639167	715011	760454	525898	544257	506952	484453	494553	462885	226445	219560	234711	343105	308949	309260	797019	750030	555298	576184
1e-07	701433	811512	678848	781227	749682	636181	719527	740964	644549	160063	154625	152243	214698	212320	196675	92806	105086	109723	434692	455991	452410	426609	412455	422892	42742	46070		827260	895179	797557	577474	616063	622748	506517	477014	476475	323624	331942	306588	171120	164626	183185	268229	209249	219551	547896	510640	285190	465119
1e-08	602912	666951	611411	579260	547885	548205	400974	366488	326975	159299	145671	150482	226412	207945	203020	85158	96769	106129	223634	238670	217562	245329	241678	240229	24301	26909		608915	624847	581688	484480	497501	540242	368825	333354	320780	203228	208328	210582	119339	123152	124866	177264	128317	140607	207292	196892	129534	187036
1e-09	281151	297734	264526	448260	392109	342678	197117	198508	162649	159329	155714	153729	220727	178169	157401	85138	93433	100259	182737	186762	178888	204945	186462	182805	19338	18176		340465	299019	263260	306905	306812	303166	195594	199492	197333	174509	177632	162447	114362	113045	104407	121956	113390	86067	80320	74196	64700	112477
1e-10	138827	147713	123862	223489	222217	212240	145669	147886	120363	168940	155775	155908	215672	188945	182764	90290	78687	109905	175979	180664	172897	172639	193638	195755	16062	17394		245570	244428	232361	238347	250031	236857	149505	149322	68218	169429	171081	164852	110168	103820	111059	128855	112549	111546	106532	106421	92057	95818
1e-11	110360	113490	96697	191952	199787	182766	152129	145049	125039	151520	142966	143851	199775	192411	194885	89289	90977	108154	166534	169205	176111	190029	192953	185563	19599	22035		243533	231395	207672	210486	222369	196675	126156	136918	142681	169776	163934	163945	112406	98214	92613	118650	111263	105460	108973	105935	97709	106229
1e-12	109803	110056	96081	139894	139884	138106	125099	126185	112437	148834	150615	147410	192288	172679	169415	91563	92988	97477	136990	156366	136015	151059	141804	151965	16823	18005		220926	221070	209045	174322	179047	175995	104509	119421	115640	154411	132775	137000	96151	96536	100389	119289	102424	91533	96617	90561	90804	86621
Figure2.g The cAMP assay was performed using Expi293 cells that transiently express cAMP GloSensor
Concentration	WT			K81V
1e-05	28641	33439	30218	27753	27567	23983
1e-06	30981	36650	33702	31375	30073	26315
1e-07	31264	34455	32887	30500	28741	25178
1e-08	27519	32068	30238	24085	23016	20484
1e-09	14302	16743	15542	1989	1967	1570
1e-10	1355	1755	1515	300	280	266
1e-11	333	427	427	158	184	148
1e-12	229	301	383	138	132	94
Figure2.h
Concentration	WT-1		WT-2		WT-3		K81V-1		K81V-2		K81V-3
0.0005	398442	397315	401274	397873	380233	384197	73072	71852	75311	73586	75426	74280
5e-05	419031	414385	414071	402742	398097	390966	85116	85122	85460	86675	86366	84878
5e-06	380565	379288	377707	373297	371280	372161	81357	79644	81226	81291	80605	78298
5e-07	342087	329758	333946	349041	338924	333230	79188	76444	77560	78119	75285	72899
5e-08	254695	245036	242323	251050	244680	245895	76364	75178	73530	73353	71935	73058
5e-09	174606	172760	171990	174561	176547	173923	76418	73746	74903	74770	73770	71431
5e-10	157571	157064	155872	161276	157129	159352	75355	72790	74091	73556	73615	68567
5e-11	145731	154417	153605	156861	157015	154818	74109	73127	74004	74089	73586	68446
Figure2.i
Concentration	WT-1			WT-2			WT-3			K81V-1			K81V-2			K81V-3
1.2e-05	6268	6627	7049	6464	6946	5722	6913	7197	7769	728	1334	1110	1056	934	1240	840	1366	1230
1.2e-06	4083	3965	3939	3722	3995	4227	3791	3719	3835	618	806	1086	1080	884	914	1070	1140	806
1.2e-07	1910	2044	1672	2372	2590	2240	1832	2418	2020	800	624	640	946	788	778	844	1004	876
1.2e-08	656	650	646	1642	1472	1748	784	848	602	984	708	706	580	758	648	628	804	840
1.2e-09	552	476	622	1376	1320	1576	786	556	656	774	604	1130	660	856	898	820	890	868
1.2e-10	538	482	850	1022	1038	1130	796	678	630	1440	1082	962	932	802	896	1310	1272	1196
1.2e-11	480	528	662	1082	1034	964	896	668	510	944	1028	856	1430	1278	984	988	1136	1300
1.2e-12	588	588	586	1162	950	850	580	518	656	830	892	1342	1228	1102	1446	1244	1354	966
[truncated: 59 more columns]

## Sheet: Figure3
Figure3.d The cAMP assay was performed using HEK293 cells that stably express the cAMP GloSensor.
Concentration	WT-1			WT-2			WT-3			D103V-1			D103V-2			D103V-3			N292L-1			N292L-2			N292L-3			S202A-1			S202A-2			S202A-3			S198G-1			S198G-2			S198G-3			F288A-1			F288A-2
1e-05	7881	7953	7907	2735	3147	2573	7706	7826	8811	1421	1479	1317	753	845	803	464	508	546	1394	1622	1542	962	1066	870	3121	4082	3444	740	712	946	889	853	835	3114	3868	3088	2989	2687	2393	570	584	756	985	837	873	399	431	413	310
1e-06	7460	7704	9002	3179	3337	2773	8227	8759	9440	1365	1313	1265	701	779	719	518	418	458	1148	1642	1428	994	950	768	2871	3756	3818	544	594	756	899	791	795	3294	4156	3818	3287	2707	2645	640	646	670	875	971	929	281	211	269	134
1e-07	5853	6025	5677	3209	3113	2567	7302	8381	8537	741	727	1053	589	535	549	294	342	286	794	854	954	392	424	378	1369	1453	1291	468	544	604	917	711	663	3470	3628	3698	3143	2795	2545	438	526	672	797	765	813	207	151	155	64
1e-08	2726	2443	2664	2027	1983	1599	4642	5068	6519	457	603	521	463	411	403	160	164	120	338	356	406	102	64	92	461	395	383	284	334	382	789	713	683	2450	2868	2620	2529	2305	1989	342	512	468	843	785	809	111	101	123	48
1e-09	967	843	893	689	619	579	2039	1501	1755	491	545	533	405	403	401	160	162	152	288	322	274	88	54	72	239	251	349	116	176	204	355	359	369	1407	1517	1393	1357	1309	1159	210	230	150	433	397	519	195	133	163	48
1e-10	525	501	485	277	223	185	901	911	1021	549	459	499	403	417	477	190	174	152	182	244	312	52	50	44	267	285	273	88	108	106	201	199	195	691	725	775	547	401	353	106	60	136	197	179	203	159	133	159	58
1e-11	533	547	501	253	229	215	727	751	829	527	493	455	315	465	479	216	188	204	220	196	236	88	38	66	283	301	267	96	98	80	191	181	177	607	647	779	343	355	315	102	96	100	213	169	165	155	189	155	42
1e-12	525	559	415	251	209	281	741	679	763	525	511	561	427	555	603	274	292	276	138	254	186	98	78	64	247	331	221	172	148	116	247	193	233	531	635	687	287	297	295	118	140	102	169	197	197	133	183	149	52
Figure3.g
Concentration	WT-1		WT-2		WT-3		S198G-1		S198G-2		S198G-3
2e-06	154774	154166	147129	145021	140568	121623	216368	203852	197555	202240	196995	203255
2e-07	146828	138510	135304	125068	117109	108641	197291	194109	191207	202903	192866	187608
2e-08	110384	108720	106933	99469	96048	83658	147323	139350	139330	138392	139643	137029
2e-09	101607	97785	94908	91040	94300	82907	100742	100334	102486	103793	97921	99486
2e-10	99170	93794	94730	91915	90919	85213	87310	87831	85321	89707	86833	89845
2e-11	97856	98464	95322	92966	92911	80556	81980	82609	83744	87704	83897	84955
Figure3.h
Concentration	WT-1			WT-2			WT-3			WT-4			S198G-1			S198G-2			S198G-3			S198G-4
1e-05	5954	6927	6236	5540	5634	6421	6653	6094	6180	5492	5574	5862	15892	15317	14229	13742	13708	13418	13067	14307	12364	13788	13746	12008
1e-06	5726	5210	5418	4811	5550	5604	5730	6114	5326	5010	4123	5180	10632	12322	13009	14459	13910	15088	14107	14165	13500	13576	12396	13458
1e-07	2975	3401	2749	2905	2803	3137	3113	2743	2799	2636	2759	2721	7410	6662	6650	7398	8155	7651	8740	7088	7114	8521	6616	6516
1e-08	1518	1562	1952	2144	1632	2030	1826	2182	2010	2132	1676	2020	4566	4724	4116	4482	4106	4002	5083	3716	4086	3492	3958	3600
1e-09	1882	1808	1888	1202	1754	1900	1966	1636	1798	2014	1916	1840	3014	3500	3178	3394	4390	3746	3036	3200	3240	3538	3228	2659
1e-10	1648	1760	1952	2172	1470	1582	2008	2360	1908	1406	1910	1644	2798	2984	2972	3156	3516	3202	3874	3214	3236	2992	3472	3026
1e-11	1976	2240	1992	2168	1400	2104	1968	1606	1516	2202	1538	1326	3056	3128	3730	3542	3854	4344	3116	3326	3488	2996	3104	2287
1e-12	2134	1564	1716	1850	1498	1584	1458	2032	1492	1608	1498	1496	2327	3246	2635	3082	2265	2998	3248	3472	3514	2934	3064	2471
Figure3.i The cAMP assay was performed using HEK293 cells that stably express the cAMP GloSensor.
Concentration	WT-1			WT-2			WT-3			WT-4			WT-5			S198G-1			S198G-2			S198G-3
1e-05	3377	3227	3047	7881	7953	7907	2735	3147	2573	7706	7826	8811	1721	1715	1391	2989	2687	2393	570	584	756	985	837	873
1e-06	2937	3331	2821	7460	7704	9002	3179	3337	2773	8227	8759	9440	1665	1663	1245	3287	2707	2645	640	646	670	875	971	929
1e-07	3355	3001	2619	5853	6025	5677	3209	3113	2567	7302	8381	8537	1647	1645	1337	3143	2795	2545	438	526	672	797	765	813
1e-08	2077	2539	1815	2726	2443	2664	2027	1983	1599	4642	5068	6519	1285	989	837	2529	2305	1989	342	512	468	843	785	809
1e-09	747	857	682	967	843	893	689	619	579	2039	1501	1755	439	363	335	1357	1309	1159	210	230	150	433	397	519
1e-10	254	268	240	525	501	485	277	223	185	901	911	1021	235	135	151	547	401	353	106	60	136	197	179	203
1e-11	262	222	226	533	547	501	253	229	215	727	751	829	173	155	167	343	355	315	102	96	100	213	169	165
1e-12	226	188	230	525	559	415	251	209	281	741	679	763	187	197	165	287	297	295	118	140	102	169	197	197
[truncated: 86 more columns]

## Sheet: sfig3
D1R-WT-Fenoldolam				D1R-KV-Fenoldolam				D1R-WT-Dopamine				D1R-KV-Dopamine
Dose Response Curve	Dose Response Curve	Dose Response Curve		Dose Response Curve	Dose Response Curve	Dose Response Curve		Dose Response Curve	Dose Response Curve	Dose Response Curve		Dose Response Curve	Dose Response Curve	Dose Response Curve
Ligand Concentration [M]	Fnorm [‰]	Error Value		Dose	Response	Err-Values		Dose	Response	Err-Values		Dose	Response	Err-Values
5e-05	860.933	0.717721										1.52588e-09	927.015	0.128635
2.5e-05	860.554	0.510985		3.05176e-09	929.458	0.0706856		3.05176e-09	859.972	0.207411		3.05176e-09	927.066	0.543567
1.25e-05	858.347	1.30047		6.10352e-09	929.881	0.555902		6.10352e-09	859.596	0.326292		6.10352e-09	926.972	0.342923
6.25e-06	857.636	0.561096		1.2207e-08	929.223	0.469094		1.2207e-08	859.79	0.248554		1.2207e-08	926.688	0.43413
3.125e-06	856.419	0.744452		2.44141e-08	929.245	0.141469		2.44141e-08	859.287	0.287435		2.44141e-08	926.474	0.370492
1.5625e-06	855.086	0.740004		4.88281e-08	929.301	0.562807		4.88281e-08	858.904	0.09654		4.88281e-08	926.875	0.612782
7.8125e-07	853.772	0.347263		9.76563e-08	929.244	0.518224		9.76563e-08	857.912	0.529191		9.76563e-08	925.979	0.234225
3.90625e-07	854.381	0.287822		1.95313e-07	928.924	0.337143		1.95313e-07	857.686	0.0525314		1.95313e-07	926.122	0.331207
1.95313e-07	854.851	0.547498		3.90625e-07	928.367	0.408932		3.90625e-07	857.43	0.201163		3.90625e-07	926.149	0.379486
9.76563e-08	855.592	0.900342		7.8125e-07	927.992	0.582607		7.8125e-07	856.38	0.291992		7.8125e-07	925.7	0.329194
4.88281e-08	856.066	0.484532		1.5625e-06	927.577	0.193082		1.5625e-06	855.901	0.379181		1.5625e-06	925.116	0.394321
2.44141e-08	855.594	0.165612		3.125e-06	927.685	0.367259		3.125e-06	854.765	0.212402		3.125e-06	924.653	0.605796
1.2207e-08	857.253	1.0818		6.25e-06	926.947	0.240088		6.25e-06	854.678	0.42221		6.25e-06	924.078	0.567389
6.10352e-09	857.688	0.334492		1.25e-05	926.952	0.451329		1.25e-05	855.103	0.0845426		1.25e-05	923.718	0.34716
3.05176e-09	858.842	0.465563		2.5e-05	926.072	0.631848		2.5e-05	854.709	0.477199		2.5e-05	922.839	0.668264
								5e-05	853.978	0.282834		5e-05	921.4	0.660786
fig. S3g The cAMP assay was performed using Expi293 cells that transiently express cAMP GloSensor
Concentration	WT-1			WT-2			WT-3			WT-4			K81V-1			K81V-2			K81V-3			K81V-4
1e-05	49540	44968	39233	30444	34150	33804	29446	32860	29481	50261	46575	40604	54494	53228	55498	77422	82219	81264	45024	47006	49693	27753	27567	23983
1e-06	55765	51688	47416	35146	37644	38829	35143	37555	35257	55387	53160	48179	59972	61593	59304	88902	94855	90488	50465	52525	51660	31375	30073	26315
1e-07	51642	47847	46168	34686	38648	37985	34878	37729	36372	51872	48501	47661	49893	51083	48212	77436	82867	77233	39759	46940	43875	30500	28741	25178
1e-08	49506	43919	41272	30412	33359	33917	31373	33930	31620	47719	43702	42201	12512	12975	12627	20900	20636	19301	12257	13441	12582	24085	23016	20484
1e-09	19893	18672	15438	10773	12639	12237	11261	13422	11878	19441	18064	15497	1072	1150	1054	1268	1216	1298	795	1013	1071	1989	1967	1570
1e-10	1675	1429	1101	813	1165	1155	1058	1168	1092	1608	1606	1208	472	520	514	560	548	638	297	315	313	300	280	266
1e-11	729	663	545	430	514	582	464	536	436	828	748	584	364	352	390	420	470	480	207	233	237	158	184	148
1e-12	589	497	401	334	400	438	256	380	402	606	554	426	342	306	358	378	368	358	155	189	215	138	132	94
fig. S3h
Concentration	WT-1		WT-2		WT-3		K81V-1		K81V-2		K81V-3
0.0005	505070	521214	520504	527024	521055	531220	97943	99678	98938	98388	97794	97501
5e-05	485194	479935	487153	488945	490072	509561	92698	94626	94745	92607	93068	97030
5e-06	391089	395616	393431	396935	400156	415843	80896	83080	84023	82842	83441	84713
5e-07	258903	257086	262055	260509	258253	271085	73107	73851	74890	75049	75991	77044
5e-08	184275	184898	184677	185753	187834	191646	70504	70365	71799	72940	73664	75319
5e-09	167836	169570	172954	171323	170595	175570	70597	71520	73016	72950	73408	76340
5e-10	167563	170789	170145	170499	168492	169452	72268	74513	72722	72591	73819	77944
5e-11	159285	152972	157245	158520	160279	163893	69047	72476	73599	74880	74043	77280

## Sheet: sfig5
sfig. 5a
Concentration	WT-1		WT-2		WT-3		S198G-1		S198G-2		S198G-3
0.005	283656	288458	280214	283943	278728	280634	176627	178098	179393	179175	171786	186356
0.0005	282521	279481	278592	279747	274479	273154	146774	147406	149252	149608	150818	155642
5e-05	266108	263677	263687	263916	264213	258915	106067	109887	109494	105772	104244	110679
5e-06	223503	215668	221414	221115	222947	223421	97302	95046	97644	97583	94882	99411
5e-07	146541	144675	145923	148838	147023	145553	93516	94203	94205	93348	91245	96164
5e-08	103262	105344	105214	101706	106848	110882	94575	91990	90459	93051	89006	94131
5e-09	101546	101880	101629	102568	104911	104761	93605	94310	88110	90342	85989	93035
5e-10	103322	102196	100683	101771	104340	101016	84891	90986	91202	91166	85652	90170
fig. S5b
Concentration	WT-1			WT-2			WT-3			WT-4			S198G-1			S198G-2			S198G-3			S198G-4
0.0001	14520	13768	13087	12941	14197	14456	14297	14610	12879	14291	12695	13238	1474	1522	1628	1736	1672	1842	1622	1754	1390	1530	1230	1144
1e-05	6013	5973	5059	6696	6105	6670	5309	6306	5995	6252	4971	6134	1774	1594	1610	1534	1700	1682	1590	1698	1454	1456	1658	1648
1e-06	1393	1421	1711	1353	1327	1843	1769	1541	1779	1627	1605	1461	1564	1166	1292	1422	1582	1526	1510	1914	1372	1422	1202	1202
1e-07	1147	1315	1249	1193	1319	1243	1595	1355	1479	1281	1407	1143	1552	1382	1210	1480	1368	1402	1164	1966	1730	2704	1654	1618
1e-08	955	1131	1143	1041	1613	1243	1579	1431	1719	1327	1381	1051	1162	1408	1696	1314	1166	1574	1454	1608	1790	1374	1584	1378
1e-09	1535	1149	1377	1117	1407	1229	1331	1397	1363	1309	1119	1489	1162	1808	1500	1730	1814	1636	1786	1722	1380	1842	1796	1264
1e-10	1107	905	1327	1283	2264	1037	999	1229	1149	1075	1073	961	778	1232	1414	1194	1404	1596	1440	1612	1528	1748	1148	860
fig. S5c The cAMP assay was performed using Expi293 cells that transiently express cAMP GloSensor
Concentration	WT-1			WT-2			WT-3			S198G-1		S198G-2		S198G-3
1e-05	30444	34150	33804	29446	32860	29481	50261	46575	40604	285923	209364	322969	56650	60584	56425
1e-06	35146	37644	38829	35143	37555	35257	55387	53160	48179	282598	215747	332315	51646	57514	54064
1e-07	34686	38648	37985	34878	37729	36372	51872	48501	47661	209984	162825	231594	36915	39225	34220
1e-08	30412	33359	33917	31373	33930	31620	47719	43702	42201	55582	41638	57270	7742	8149	7410
1e-09	10773	12639	12237	11261	13422	11878	19441	18064	15497	5681	3910	6063	781	963	821
1e-10	813	1165	1155	1058	1168	1092	1608	1606	1208	3152	2355	3121	471	489	461
1e-11	430	514	582	464	536	436	828	748	584	2668	2155	2763	443	527	403
1e-12	334	400	438	256	380	402	606	554	426	2383	1901	2579	365	361	371
